# Supplementary material for: Caspase 9-induced apoptosis enables efficient fetal cell ablation and disease modeling
Source: Nat Commun. 2025 Mar 15;16:2572. doi: 10.1038/s41467-025-57795-6 (PMC11910536; doi:10.1038/s41467-025-57795-6)
Supplement: Supplementary file 10 — Source Data [file 41467_2025_57795_MOESM10_ESM.xlsx]

## Sheet: Fig. 1
Fig. 1h	Kidney long diameters of P0.5 neonates with CID administration during the fetal period (mm)
	wild-type	Six2-iC9+/+
CID administration timing	(-)	(-)	E15.5	E13.5	E11.5
Sample 1	3.561	3.94	3.94	2.77	2.05
Sample 2	3.643	3.72	3.86	2.65	2.2
Sample 3	3.45	3.5	3	3.42	2.16
Sample 4	3.788	3.8	2.79	2.6	2.28
Sample 5	3.501	3.58	-	2.7	2.15
Sample 6	3.761	3.5	-	2.79	2.07
Average	3.61733	3.67333	3.3975	2.82167	2.15167
Fig. 1l	Glomerular number / longitudinal section of P0.5 neonates with CID administration during the fetal period
	wild-type	Six2-iC9+/+
CID administration timing	(-)	(-)	E15.5	E13.5	E11.5
Sample 1	47	55	42	31	17
Sample 2	45	41	42	34	8
Sample 3	60	49	49	27	25
Average	50.6667	48.3333	44.3333	30.6667	16.6667

## Sheet: Fig. 2, sFig. 4
1 month										2 months
			Fig. 2a	Fig. 2a	Fig. 2a			Fig. 2a					Fig. 2a	Fig. 2a	Fig. 2a			Fig. 2a	sFig. 4a		Fig. 2d, g, h, j	Fig. 2k
Six2-iC9+/+, CID+	Sex	No.	sCr (mg/dL)	BUN (mg/dL)	ACR(ug/mg)	Urinary albumin (mg/L)	Urinary Cr (mg/dL)	urinary osmolality (mOsmM)	Comments	Six2-iC9+/+, CID+	Sex	No.	sCr (mg/dL)	BUN (mg/dL)	ACR(ug/mg)	Urinary albumin (mg/L)	Urinary Cr (mg/dL)	urinary osmolality (mOsmM)	Right kidney long diameter (mm)	Comments	Histology evaluation conducted	Cq for Gapdh	Cq for Col1a1	Cq for Fn1	Cq for Acta2
Mother #1	M	1	0.42	75.1	3250.3	235	7.23	718		Mother #1	M	1	0.74	115.2	2033.2	147	7.23	592	8		TRUE	25.14	22.77	29.265	35.485
	M	2	0.46	63.1	3844.7	203	5.28	699			M	2	0.68	125.6	4275.9	186	4.35	636	9			24.8	22.45	29.54	33.895
	M	3	0.62	82.7	3254.8	221	6.79	599			M	3	0.78	140	2938.6	201	6.84	532	8		TRUE	24.87	23.21	29.495	34.88
	M	4	0.72	106.9	5783.1	240	4.15	512			M	4	1.42	140	3792.5	212	5.59	592	10			25.29	22.85	28.525	33.445
	M	5	0.66	97	4187.7	232	5.54	601			M	5	0.95	140	3211	175	5.45	506	7		TRUE	24.92	22.29	28.775	34.5
	M	6	0.53	89.7	4154.1	221	5.32	593			M	6	0.88	140	3655.7	189	5.17	503	7		TRUE	24.95	21.45	28.27	34.825
	F	7	0.26	85.7	4132.4	231	5.59	686			F	7	0.95	140	4531.9	213	4.7	546	9
	F	8	0.26	90.7	3785.6	226	5.97	697			F	8	0.69	137.9	3638.1	191	5.25	521	7
	F	9	0.49	82.7	3633	198	5.45	616			F	9	1.14	140	5565	197	3.54	464	9
Mother #2	M	10	0.49	108.1	4407.1	249	5.65	621		Mother #2	M	10	-	-	-	-	-	-		Died before 2 months
	M	11	0.77	115.4	4709.4	235	4.99	590			M	11	-	-	-	-	-	-		Died before 2 months
	M	12	0.38	87.7	3936.8	187	4.75	543			M	12	1.14	140	3921.9	211	5.38	485	8.5			25.35	21.98	28.46	34.595
	M	13	0.8	87.9	4504.7	241	5.35	565			M	13	1.25	140	3576.6	196	5.48	485	7.5			25.18	21.76	28.31	34.01
	M	14	0.61	86.3	4147.2	231	5.57	601			M	14	0.92	140	2217.1	145	6.54	545	7.5			24.6	21.71	28.265	34.04
	F	15	0.19	77.8	4591.2	219	4.77	611			F	15	2.14	140	976.6	37.6	3.85	401	5.2
	F	16	0.5	140	-	-	-	-	Unable to take urine		F	16	0.93	140	4879.2	202	4.14	533	7
	F	17	0.99	128.5	5223.5	222	4.25	573			F	17	-	-	978.9	27.8	2.84	350	8.8	Died before blood collection
	F	18	0.75	100.1	4821.1	229	4.75	661			F	18	0.76	140	3057.5	133	4.35	583	6.5
	F	19	0.92	126.4	4577.5	260	5.68	676			F	19	0.72	140	3564.2	175	4.91	642	8
Mother #3	F	20	0.5	87.6	2954.2	226	7.65	784		Mother #3	F	20	-	-	-	-	-	-	-	Died before 2 months
	F	21	0.55	98.1	4505.3	255	5.66	598			F	21	0.99	140	1831.7	56.6	3.09	493	9.5
wild-type	M	22	0.25	18.6	13.8	2.4	17.41	2100		wild-type	M	30	0.3	26.9	11	12.1	17.39	1429	11		TRUE	24.98	26.33	31.53	36.965
	M	23	0.15	22.7	28.9	3.4	11.76	1453			M	31	0.39	21.2	123.5	3.7	18.4	1338	9		TRUE	24.54	25.53	31.035	36.565
	M	24	0.28	23.8	26.6	3.7	13.93	1772			M	32	0.17	23.6	51.4	1	16.55	1581	10		TRUE	24.76	26.3	31.52	37.03
	M	25	0.46	22.2	6.9	1	14.58	2075			M	33	0.39	21.6	145.4	1.2	18.92	1686	10		TRUE	24.54	25.88	31.32	35.985
	M	26	0.38	16.2	35	4.8	13.72	1694			M	34	0.77	21.3	62.8	2.1	15.25	1469	11			24.99	25.83	30.905	37.6
	M	27	0.4	26.4	25.2	3.9	15.48	1773			M	35	0.22	22.1	77.1	1	17.3	1585	11			24.81	25.84	31.305	37.075
	M	28	0.43	23.4	13.9	2	14.4	1925			M	36	0.28	23	94.2	3.3	16.77	1404	10			25	26.49	31.95	37.54
	M	29	0.35	24.1	39	5.9	15.11	1717			M	37	0.27	23	123.9	3.7	17.95	1532	10			24.98	26.19	31.48	36.935
											M	38	0.34	33.5	-	-	-	-		Urine not measured		24.97	25.25	30.815	36.74

## Sheet: Fig. 2
Fig. 2d	The glomerular number in longitudinal sections of kidneys at 2 months of age.
	Sex	No.	The glomerular number
Six2-iC9+/+, CID+	M	1	23
	M	3	14
	M	5	12
	M	6	21
wild-type	M	30	161
	M	31	196
	M	32	157
	M	33	148
Fig. 2g	Glomerular diameter of kidneys at 2 months of age.
	Sex	No.	Glomerular diameter (μm)
Six2-iC9+/+, CID+	M	1	143.459	119.684	119.318	118.44	113.652	106.462	104.965
	M	3	141.14	137.466	134.344	132.299	126.176	125.855	100.306
	M	5	134.445	129.365	117.67	111.105	99.0903	98.1685	75.3917
	M	6	148.488	142.588	130.763	130.376	128.188	126.762	103.511
wild-type	M	30	82.3098	80.7402	79.7753	75.9258	74.3121	74.2667	69.8749
	M	31	76.8515	73.8119	70.3552	66.7196	65.856	65.8048	63.7252
	M	32	105.541	85.0857	82.9211	77.0265	76.7199	63.5665	63.3542
	M	33	83.8098	83.7696	83.6086	76.676	73.7663	71.9172	70.6418
Fig. 2h	Proximal tubular diameter of kidneys at 2 months of age.
	Sex	No.	Proximal tubular diameter (μm)
Six2-iC9+/+, CID+	M	1	49.7242	47.9588	51.3424	47.0761	38.1022	59.5072	54.5053	63.6263
	M	3	45.605	55.1673	63.185	74.3656	58.1832	47.8853	58.1096	55.3145
	M	5	59.2129	40.8974	48.6944	46.1199	42.295	38.3965	47.8117	39.0585
	M	6	47.8117	61.199	55.6087	76.4252	72.4531	61.1254	51.4895	51.416
wild-type	M	30	24.6414	27.2894	26.1861	26.1861	25.7448	25.4505	29.349	30.5259
	M	31	33.0268	26.7745	31.5557	27.2894	30.0846	33.1004	26.2597	27.6572
	M	32	22.6554	30.5259	31.6293	31.6293	30.3788	26.8481	33.3946	23.5381
	M	33	27.8779	33.0268	30.3053	28.6135	35.8955	25.6712	30.2317	25.5976
Fig. 2j	Percentage of fibrotic areas stained blue in Masson's trichrome staining within the cortical region.
	Sex	No.	Percentage of fibrotic areas (%)
Six2-iC9+/+, CID+	M	1	7.67412	5.08784
	M	3	9.60627	5.78784
	M	5	12.5765	10.2333
	M	6	6.52431	7.66157
wild-type	M	30	1.72196	1.13804
	M	31	1.04863	0.690588
	M	32	0.103922	0.84902
	M	33	0.101961	0.0913725

## Sheet: Fig. 3
Fig. 3d	The number of NPCs per field of Six2-iC9+/+ kidneys cultured with CID for 4 days
	wild-type	Six2-iC9+/+
CID (nM)	0	0	1	100	Elimination efficiency (100 nM vs. 0 nM)
Sample 1	246	253	201	30
Sample 2	230	259	210	22
Sample 3	188	223	235	7
Sample 4	172	182	207	0
Average	209	229.25	213.25	14.75	93.566
Fig. 3f	Percentage of NPCs under apoptosis (TUNEL+, tdTomato+, DAPI+) in NPCs (tdTomato+, DAPI+)
	6 h		12 h		18 h
CID (nM)	0	100	0	100	0	100
Sample 1	1.26582	17.8571	0	36.6667	1.92308	87.037
Sample 2	0	36.4706	2.66667	61.4754	9.23077	89.7541
Sample 3	3.84615	18.5185	1.5625	40	10.6383	86.9427
Average	1.70399	24.2821	1.40972	46.0474	7.26405	87.9113

## Sheet: Fig. 4
Fig. 4a	Relative protein expression levels of tdTomato compared to β-actin in kidneys of fetal Six2-iC9+/+, Six2-iC9+/–, and wild-type mice
	Six2-iC9+/+	Six2-iC9+/–	wild-type
Sample 1	152.3	75.1876	2.61007
Sample 2	112.505	39.7399	0.308711
Sample 3	128.916	39.0927	0.28886
Sample 4	94.7669	52.92	0.792364
Average	131.241	51.3401	1.06921
Fig. 4d	The number of NPCs per field in fetal Six2-iC9+/– kidney cell spheres
	From day 0			From day 2
CID (nM)	0	1	100	100
Sample 1	282	47	9	176
Sample 2	203	41	35	212
Sample 3	182	57	42	228
Average	222.333	48.3333	28.6667	205.333
Fig. 4j	The number of NPCs per field of fetal Six2-iC9+/– kidneys cultured with CID and AT406 for 4 days
CID (nM)	0	0	100	100	100	100
AT406 (μM)	0	10	0	0.1	10	100
Sample 1	235	242	146	212	99	0
Sample 2	199	197	218	158	6	0
Sample 3	178	213	156	201	48	10
Sample 4	166	210	215	197	73	0
Average	194.5	215.5	183.75	192	56.5	2.5
Elimination efficiency compared to CID 0 nM, A406 0 μM	-			1.28535	70.9512	98.7147

## Sheet: Fig. 5
Fig. 5i	The number of NPCs per field of fetal Six2-iC9–/– (wild-type) and Six2-iC9+/– rat kidneys on E21.5 after intraperitoneal administration of CID on E17.5.
	Sex	No.	Image 1	Image 2	Average
Six2-iC9–/–	M	1	4	1	2.5
	M	2	2	1	1.5
	F	1	0	2	1
Six2-iC9+/–	M	3	137	128	132.5
	F	7	127	173	150
	F	8	113	143	128

## Sheet: Fig. 6
Fig. 6e	The number of CM per mm^2.
	wild-type	mouse-chimera
Sample 1	111.961	80.2449
Sample 2	132.789	64.0211
Sample 3	119.005	32.8781
Sample 4	136.172	65.9442
Sample 5	143.041	72.114
Average	128.593	63.0405
Fig. 6f	Replacement ratio of NPCs.
	Six2-iC9+/–, mouse	Six2-iC9+/+, mouse	Six2-iC9+/+, rat
Sample 1	75	100	100
Sample 2	86.6071	100	100
Sample 3	88.8889	100	86.9565
Sample 4	70.1299	100	100
Sample 5	74.026	100	100
Average	78.9304	100	97.3913
Fig. 6i	Replacement ratio of distal tubular cells by donor cells.
	Six2-iC9+/–, mouse
Sample 1	84.5375
Sample 2	88.3324
Sample 3	85.5786
Sample 4	75.1135
Average	83.3905

## Sheet: Fig. 7
Fig. 7d	Replacement ratio in the cap mesenchyme by human NPCs after 2 days of culture
Sample 1
Sample 2
Sample 3
Sample 4
Average
Fig. 7j	Glomerular diameter (μM)
	Mouse, Native	Mouse, Regenerated	Human, Regenerated
	49.4633	50.1303	72.4695
	41.9237	48.3533	112.158
	41.3723	55.7845	76.1569
	40.7837	51.9256	86.5372
	59.2483	47.97	91.9652
	50.5271	46.1838	127.648
	55.1265	44.6791	62.287
	56.0399	51.3696	79.5999
	69.8652	56.7748	62.1636
	80.1774	50.6184	63.8591
	71.7769	55.809	54.1096
	64.9331	56.0286	65.534
	71.7263	51.8337	58.6969
	60.4401	50.6963	45.2966
	53.4792	64.1016	106.487
	56.224	57.3202	94.3114
	73.3127	39.7359	81.2094
	61.2408	50.3002	109.684
	65.4811		61.0806
	53.5205		63.769
	49.1665		56.3638
	62.4676
	69.8947
Average	59.0518	51.6453	77.6851
Fig. 7k	Distal tubular cell cross-sectional areas (μM^2)
	Mouse, Native	Mouse, Regenerated	Human, Regenerated
	84.2893	68.6436	66.0332
	71.2957	61.8882	89.1104
	90.6171	72.0284	74.438
	58.1572	66.5639	54.5735
	89.9408	50.7727	74.4236
	97.7177	43.1568	89.2969
	61.3452	78.3965	64.7711
	74.5982	109.376	72.2292
	69.8809	86.3136	68.6722
	66.9673	39.858	63.3511
	67.2448	57.3559	57.5567
	98.1385	35.1393	103.568
	61.3426	56.3233	45.7528
	55.9116	58.7615	54.0285
	65.2049	59.5504	43.1661
	55.7261	47.4165	55.1097
	84.9047	37.7135	34.6464
	77.5342	49.6896	38.9306
	56.0971	48.9594	62.5096
	94.5522	40.7319	51.0203
	59.1331	49.3164	50.3063
	48.0151	47.3366	41.9976
	53.0246	49.0243	41.8191
	42.9112	61.3575	49.5111
	58.8374	49.219	31.7254
	65.7845	47.077	35.2306
	63.7524	37.1942	38.3626
	56.7108	38.7521	45.1621
	60.2552	32.5206	38.9955
	58.2231	33.0886	48.294
	60.0662	34.0947	45.7463
	71.7391	36.2937	44.6752
	59.0737	27.1861	49.8357
	83.2703	26.4001	38.6709
	91.7769	36.8918	45.5353
	68.1002	33.1838	45.227
	57.7225	31.3555	26.8733
	60.8622	29.0828
	34.9716	32.3636
	50.0906	32.3636
	43.956	38.6005
	55.1624	45.4013
	58.4954	39.8308
	66.7552
	41.4926
	41.0095
	62.4562
Average	65.0024	47.8273	53.5448

## Sheet: sFig. 2
sFig. 2a	Body weight of wild type E18.5 fetuses after CID administration on E13.5 (g)
	Average
CID (-)	1.34943	1.446	1.228	1.41	1.249	1.293	1.304	1.158	1.355	1.457	1.561	1.414	1.281	1.313	1.423
CID (+)	1.29673	1.222	1.41	1.249	1.293	1.304	1.158	1.332	1.194	1.284	1.391	1.225	1.279	1.393	1.361	1.356
sFig. 2b	Kidney long diameter of wild type E18.5 fetuses after CID administration on E13.5 (mm)
	Average
CID (-)	2.76662	2.58266	2.70884	2.37295	2.63369	2.96679	2.88431	2.96225	2.80287	2.54981	2.57427	2.84236	2.70989	2.93254	2.97448	2.87871	2.78434	2.9224	2.76442	2.54387	2.80357	3.00105	2.58756	2.86229	2.7763	2.94687	2.78364	2.54841	2.76407
CID (+)	2.76821	2.89321	2.90248	2.80112	2.741	2.80496	2.32052	2.76756	2.63404	2.74337	2.85075	2.68018	2.79692	2.96155	2.44041	2.849	2.63125	2.74484	2.78574	2.73401	2.68997	2.7805	2.71129	2.89025	2.83747	2.94827	2.70919	2.64453	3.01957	2.90772	2.82454
sFig. 2c	Body weight of 2 months-old wild type mice after CID administration on E13.5 (g)
	Average
CID (-)	21.4615	23.4	19	22.1	18.9	18.6	23	22.7	17.3	19.4	24	23.8	23.7	23.1
CID (+)	21.4444	21.4	19.8	19	20.1	19.9	23.2	24.9	20.1	24.6

## Sheet: sFig. 5
			sFig. 5d	sFig. 5d	sFig. 5d			sFig. 5d
Six2-iC9+/+, CID+	Sex	No.	sCr (mg/dL)	BUN (mg/dL)	ACR(ug/mg)	Urinary albumin (mg/L)	Urinary Cr (mg/dL)	urinary osmolality (mOsmM)	Comments
	M	1	0.42	35.1	36.74	6.9	18.78	1845
	F	2	0.29	26.9	20.96	4.6	21.95	2475
	F	3	0.09	24.5	35.26	8.1	22.97	-	Not enough urine to measure osmolality
	M	4	0.64	26.2	11.24	2.2	19.58	2000
	M	5	0.36	36	11.61	1.8	15.5	1479
	F	6	0.35	25.9	5.04	1	19.86	-	Not enough urine to measure osmolality

[truncated: 3 more sheets: sFig. 7, sFig. 8, sFig. 9]
